# Supplementary material for: Thermal and Magnetic Dual-Responsive Catheter-Assisted Shape Memory Microrobots for Multistage Vascular Embolization
Source: Research (Wash D C). 2024 Mar 26;7:0339. doi: 10.34133/research.0339 (PMC10976590; doi:10.34133/research.0339)
Supplement: Supplementary 1 — Texts S1 and S2 Figs. S1 to S14 Tables S1 to S5 Movies S1 to S7 [file research.0339.f1.zip]

Archive with 10 entries (10 files):
- Movie_S1.mp4
- Movie_S2.mp4
- Movie_S3.mp4
- Movie_S4.mp4
- Movie_S5.mp4
- Movie_S6.mp4
- Movie_S7.mp4
- Supplementary Materials Revisions -clean version.docx
- Supplementary Materials Revisions -clean version.pdf
- Supplementary Materials Revisions -highlighted changes.pdf
